# Supplementary material for: Sea Buckthorn Leaf Powders: The Impact of Cultivar and Drying Mode on Antioxidant, Phytochemical, and Chromatic Profile of Valuable Resource
Source: Molecules. 2021 Aug 6;26(16):4765. doi: 10.3390/molecules26164765 (PMC8398517; doi:10.3390/molecules26164765)
Supplement: Supplementary file 1 [file molecules-26-04765-s001.zip]

Archive with 1 entries (1 files):
- molecules-1316772-supplementary.pdf
